# Supplementary material for: Inhibition of Survivin Reduces HIF-1α, TGF-β1 and TFE3 in Salivary Adenoid Cystic Carcinoma
Source: PLoS One. 2014 Dec 8;9(12):e114051. doi: 10.1371/journal.pone.0114051 (PMC4259474; doi:10.1371/journal.pone.0114051)
Supplement: S1 Datasheet — Digital quantification of immunohistochemical stainning of Survivin, HIF-1α, TGF-β1 and TFE3 in AdCC tissue microarray. (XLS) [file pone.0114051.s001.xls]

## Sheet: Sheet1
				TGFB1	HIF1a	TFE3	Survivin
1	A1	CEPMA		103.85	58.1088	4.34856	34.3894
2	A2	MEC	GradeIII	135.52	7.47027	2.82041	32.0096
3	A3	AdCC	Solid	103.736	2.04024	7.00412	40.359
4	A4	SDC		206.98	82.6226	68.7259	135.813
5	A5	AdCC	Tubular	87.3384	7.25399	12.244	81.9554
6	A6	AdCC	Solid	185.496	21.0145	155.712	35.5741
7	A7	AdCC	Cribriform	41.9195	11.9906	4.15492	41.8605
8	A8	AdCC	Tubular	140.029	6.78062	11.8074	52.317
9	A9	AdCC	Tubular	94.7471	5.92224	4.56536	74.8264
10	A10	EMC		131.222	34.1883	33.7448	140.448
11	A11			0	0	0	0
12	A12			0	0	0	0
13	A13	AdCC	Tubular	218.387	31.7418	141.202	122.986
14	A14	AdCC	Cribriform	187.293	8.51547	189.327	186.385
15	A15	AdCC	Tubular	191.828	36.2811	146.193	109.974
16	B1	AdCC	Tubular	160.926	45.8211	80.356	178.296
17	B2	AdCC	Solid	210.274	17.2934	183.621	239.951
18	B3	AdCC	Cribriform	205.614	21.7705	133.538	161.624
19	B4	AdCC	Tubular	107.283	66.8402	17.5124	170.086
20	B5	AdCC	Tubular	209.075	97.0895	121.835	168.88
21	B6	AdCC	Solid	227.945	4.45083	44.204	90.3585
22	B7	AdCC	Solid	235.059	55.9346	209.921	164.619
23	B8	AdCC	Tubular	194.999	48.4577	218.005	149.476
24	B9	AdCC	Tubular	182.64	61.9868	269.334	224.302
25	B10	AdCC	Cribriform	150.583	9.41111	155.689	140.807
26	B11	AdCC	Tubular	219.95	18.3592	142.114	157.326
27	B12	AdCC	Tubular	209.408	39.8689	147.653	136.054
28	B13	AdCC	Solid	171.885	48.7187	132.382	152.378
29	B14	AdCC	Tubular	206.968	145.61	252.749	227.156
30	B15	AdCC	Cribriform	210.74	34.6813	179.138	157.673
31	C1	AdCC	Solid	193.379	51.7315	130.795	203.655
32	C2	AdCC	Cribriform	195.805	38.9055	179.753	229.128
33	C3	AdCC	Solid	154.194	10.7292	75.8567	95.9468
34	C4	AdCC	Solid	184.173	7.244	99.4483	149.395
35	C5	AdCC	Cribriform	263.965	20.6843	114.215	165.631
36	C6	AdCC	Solid	214.564	239.269	186.403	162.836
37	C7	AdCC	Cribriform	240.898	6.37404	113.034	205.562
38	C8	AdCC	Tubular	204.911	75.6902	125.138	136.739
39	C9	AdCC	Cribriform	225.281	16.3693	138.7	157.589
40	C10	AdCC	Cribriform	216.848	72.3057	50.5011	108.725
41	C11	AdCC	Cribriform	223.885	54.0874	117.705	181.602
42	C12	AdCC	Solid	137.792	19.9946	13.8443	34.1478
43	C13	AdCC	Cribriform	236.74	100.083	193.128	150.938
44	C14	AdCC	Solid	210.491	41.4438	21.9007	113.219
45	C15	AdCC	Cribriform	219.211	15.8299	117.011	152.664
46	D1	AdCC	Tubular	261.562	148.826	229.693	210.839
47	D2	AdCC	Tubular	145.219	57.303	65.3687	171.357
48	D3	AdCC	Solid	174.076	64.1206	140.682	242.513
49	D4	AdCC	Tubular	188.204	128.772	143.215	161.081
50	D5	AdCC	*	255.471	213.544	276.935	294.429
51	D6	AdCC	Solid	188.837	78.0476	115.406	218.886
52	D7	AdCC	Cribriform	124.752	11.406	60.8624	96.6935
53	D8	AdCC	Tubular	213.596	21.5222	75.9241	186.355
54	D9	AdCC	Solid	104.104	23.0032	60.2227	139.585
55	D10	AdCC	Cribriform	273.529	60.8534	170.399	192.085
56	D11	AdCC	Solid	210.452	137.789	224.131	276.363
57	D12	AdCC	Cribriform	107.86	7.72591	87.0607	73.0505
58	D13	AdCC	Cribriform	229.735	13.5443	88.0169	129.286
59	D14	AdCC	Solid	248.438	22.6521	218.156	208.491
60	D15	AdCC	Cribriform	170.338	77.0694	70.5018	188.223
61	E1	AdCC	Cribriform	198.328	7.4893	62.3799	148.443
62	E2	AdCC	Cribriform	152.145	163.353	122.299	223.07
63	E3	AdCC	Cribriform	167.65	31.6917	116.009	104.261
64	E4	AdCC	*	160.032	83.2783	255.127	193.67
65	E5	AdCC	Solid	129.611	10.8471	71.1892	174.607
66	E6	AdCC	Tubular	227.725	83.2457	134.536	158.468
67	E7	AdCC	Cribriform	147.273	6.13909	48.6312	176.207
68	E8	AdCC	Tubular	274.251	48.7287	166.383	208.414
69	E9	AdCC	Cribriform	240.582	6.57974	123.239	144.039
70	E10	MEC	Grade II	241.719	2.79405	5.89748	112.714
71	E11	AdCC	Cribriform	85.3605	20.1837	119.213	182.347
72	E12	AdCC	Cribriform	215.946	0.857753	1.46976	1.16816
73	E13	AdCC	Cribriform	191.716	5.9655	93.8507	150.751
74	E14	AdCC	Tubular	298.79	7.87614	72.7574	145.279
75	E15	AdCC	Solid	183.432	98.8294	211.483	243.485
76	F1	AdCC	Solid	193.719	112.535	114.931	166.204
77	F2	AdCC	Cribriform	150.679	40.6584	108.43	223.092
78	F3	AdCC	Cribriform	164.693	6.81764	79.3474	102.301
79	F4	MEC	Grade I	53.1612	4.98897	6.73912	53.4933
80	F5	MEC	Grade II	116.243	8.59984	11.2372	67.2059
81	F6	MEC	Grade II	18.3512	0.237423	0.761625	5.87032
82	F7			0	0	0	0
83	F8	CEPMA		78.1018	0.832581	2.97473	4.52748
84	F9	MEC	Grade II	105.816	52.7129	6.91225	157.609
85	F10	MEC	Grade III	105.479	102.336	11.5185	195.612
86	F11	AdCC	Tubular	30.8106	1.97783	2.36599	49.3709
87	F12	AdCC	Tubular	119.018	8.65652	14.1194	174.428
88	F13	AdCC	Tubular	90.0936	3.86767	5.49877	113.178
89	F14	CEPMA		157.511	122.272	63.9955	133.568
90	F15	Fibroma		80.867	1.11435	4.82808	12.2397
91	G1	PMA		116.945	3.87906	24.5629	52.1789
92	G2	MEC		151.321	126.615	47.4134	215.976
93	G3	PMA		53.5935	19.7969	132.072	107.829
94	G4	PMA		25.2675	0.437919	5.43722	6.39472
95	G5	Warthin		6.79672	65.7174	62.8789	116.28
96	G6	PMA		71.1633	0.454627	4.7602	8.98983
97	G7	PMA		18.5341	2.78603	2.87328	29.6757
98	G8			0	0	0	0
99	G9	PMA		62.7536	0.450655	3.73672	23.7222
100	G10	PMA		8.3871	0.538099	11.4782	41.4995
101	G11	PMA		14.2461	0.25963	4.2507	68.2953
102	G12	PMA		93.5386	3.0427	19.9247	76.8911
103	G13	PMA		49.4267	16.2587	9.83328	24.3583
104	G14	PMA		143.964	0.841951	16.2476	39.8766
105	G15	PMA		167.053	3.45928	12.982	44.116
106	H1	Acinic		165.365	137.074	64.5788	143.961
107	H2	PG		84.6724	17.6419	12.9791	92.6486
108	H3	PG		88.6834	5.4772	3.38397	3.14801
109	H4	PG		78.19	7.40732	9.75021	8.0813
110	H5			0	0	0	0
111	H6	PG		109.477	33.3963	7.38816	12.2505
112	H7	PG		71.9414	12.0906	1.50635	2.11816
113	H8	PG		60.5498	21.8892	3.70068	4.34499
114	H9	PG		107.626	9.84327	3.20083	13.3804
115	H10	PG		66.4375	3.1549	25.708	52.2134
116	H11			0	0	0	0
117	H12	PG		81.1036	19.3947	12.4174	37.7811
118	H13	PG		230.44	34.3996	42.0661	28.9352
119	H14	PG		245.914	11.1978	29.8571	60.2974
120	H15	PG		144.391	7.21678	45.6672	41.4283
121	I1	PG		33.6193	24.2344	5.31863	0.606047
122	I2	PG		94.7514	106.35	4.20348	2.68651
123	I3	PG		142.287	3.70996	18.702	18.3168
124	I4	PG		80.9498	5.2777	2.47853	4.70734
125	I5	PG		115.658	2.70174	5.67908	50.1169
126	I6	PG		64.3392	5.50747	10.7366	13.617
127	I7	SMG		46.7353	16.5855	1.31738	9.69934
128	I8	SMG		145.788	3.07489	26.568	118.26
129	I9	SMG		145.929	8.11399	24.0012	53.0468
130	I10	SMG		155.719	18.8958	26.2339	148.305
131	I11	SMG		180.234	135.173	30.1149	61.4346
132	I12			0	0	0	0
133	I13	SMG		150.171	18.3648	5.72	22.402
134	I14	SMG		123.682	11.8684	2.37	61.2471
AdCC	Adenoid cystic carcinoma
MEC	Mucoepidermoid carcinoma
PMA	Pleomorphic adenoma
PG	Parotid gland
SMG	Submandibular gland
*	No typical AdCC tissue
Acinic	Acinic cell carcinoma
Warthin	Warthin tumor
CEPMA	Carcinoma ex pleomorphic adenoma
SDC	Salivary duct carcinoma
EMC	Epithelial-myoepithelial carcinoma
